# Supplementary material for: Participants’ perspectives and preferences on clinical trial result dissemination: The TRUST Thyroid Trial experience
Source: HRB Open Res. 2019 Mar 22;1:14. Originally published 2018 Apr 11. [Version 2] doi: 10.12688/hrbopenres.12817.2 (PMC6973522; doi:10.12688/hrbopenres.12817.2)
Supplement: Supplementary file 1 [file hrbopenres-1-13965-s0000.tgz]

Archive with 1 entries (1 files):
- 9993b55d-f634-45c0-87e3-288dcabd90e4.pdf
